# Supplementary material for: Point Prevalence Survey of Antimicrobial Use in Selected Tertiary Care Hospitals of Pakistan Using WHO Methodology: Results and Inferences
Source: Medicina (Kaunas). 2023 Jun 7;59(6):1102. doi: 10.3390/medicina59061102 (PMC10303015; doi:10.3390/medicina59061102)
Supplement: Supplementary file 1 [file medicina-59-01102-s001.zip]

Archive with 1 entries (1 files):
- medicina-2376349-supplementary.pdf
